# Supplementary material for: Regenerative Skin Remodeling by a Dual Hyaluronic Acid Hybrid Complex in Multimodal Preclinical Models
Source: Int J Mol Sci. 2026 Jan 20;27(2):1027. doi: 10.3390/ijms27021027 (PMC12841826; doi:10.3390/ijms27021027)
Supplement: Supplementary file 1 [file ijms-27-01027-s001.zip]

Archive with 1 entries (1 files):
- ijms-4063652-supplementary.pdf
